# Supplementary material for: Genetic Correlation of miRNA Polymorphisms and STAT3 Signaling Pathway with Recurrent Implantation Failure in the Korean Population
Source: Int J Mol Sci. 2023 Nov 27;24(23):16794. doi: 10.3390/ijms242316794 (PMC10706094; doi:10.3390/ijms242316794)
Supplement: Supplementary file 1 [file ijms-24-16794-s001.zip]

Archive with 1 entries (1 files):
- ijms-2719710-supplementary.pdf
